# Supplementary material for: Nanostructure Engineering of Metal–Organic Derived Frameworks: Cobalt Phosphide Embedded in Carbon Nanotubes as an Efficient ORR Catalyst
Source: Molecules. 2021 Nov 4;26(21):6672. doi: 10.3390/molecules26216672 (PMC8588548; doi:10.3390/molecules26216672)
Supplement: Supplementary file 1 [file molecules-26-06672-s001.zip]

Archive with 1 entries (1 files):
- molecules-1444183-supplementary.pdf
